# Supplementary material for: Gut Microbiota Mediate Plutella xylostella Susceptibility to Bt Cry1Ac Protoxin and Exopolysaccharides
Source: Int J Mol Sci. 2024 Aug 3;25(15):8483. doi: 10.3390/ijms25158483 (PMC11313015; doi:10.3390/ijms25158483)
Supplement: Supplementary file 1 [file ijms-25-08483-s001.zip › Table S.xlsx]

## Sheet: Table S1
Table S1 Pyrosequencing data of 16S rDNA
Treatment	Sample number	Raw Reads	Effective Reads	OUT	Average Length (nt)	GC（%）	Q20（%）	Q30（%）	Effective (%)
Control (CK)	CK1	79730	76450	476	420	53.86	98.74	95.14	95.89
	CK2	79889	75322	381	423	54.05	98.7	95.01	94.28
	CK3	79418	74504	479	419	54	98.74	95.21	93.81
	CK4	79101	74247	368	426	54.01	98.74	95.13	93.86
	CK5	79500	77137	376	424	54.25	98.73	95.1	97.03
	CK6	79601	74351	290	427	53.98	98.71	95.02	93.4
EPSs (E)	E1	77338	75090	530	423	54.19	98.69	95.02	97.09
	E2	79155	75406	541	421	54.05	98.71	95.09	95.26
	E3	79518	74584	493	420	53.94	98.69	95.06	93.8
	E4	78115	70420	879	417	55.69	98.76	95.27	90.15
	E5	66315	62874	749	417	54.85	98.75	95.21	94.81
	E6	79527	74311	444	425	54.03	98.63	94.78	93.44
EPSs and Cry1Ac protoxin (EP）	EP1	79475	72583	579	418	53.96	98.68	95.02	91.33
	EP2	79674	76807	432	422	54.78	98.67	94.97	96.4
	EP3	79610	77859	398	425	55.25	98.61	94.77	97.8
	EP4	79191	73602	674	422	55.35	98.68	95.01	92.94
	EP5	79184	77670	397	427	55.52	98.63	94.78	98.09
	EP6	79338	75016	772	420	55.06	98.69	95.01	94.55
Cry1Ac protoxin (P)	P1	79171	77331	517	426	55.23	98.66	94.9	97.68
	P2	79465	77501	489	422	54.97	98.68	94.95	97.53
	P3	79413	77682	461	423	54.96	98.68	94.96	97.82
	P4	79248	75088	617	423	54.63	98.67	94.94	94.75
	P5	79737	75210	807	421	56.21	98.77	95.25	94.32
	P6	79250	75867	599	425	55.14	98.68	94.96	95.73
	P7	79652	75173	529	421	53.87	98.71	95.04	94.38

## Sheet: Table S2
Table S2 Alpha diversity of of P. xylostella gut samplesa
Alpha index	ACE (Mean ± SD)	Chao1 (Mean ± SD)	Simpson (Mean ± SD)	Shannon (Mean ± SD)
CK	1002.74±537.17 b	672.96±174.79 b	0.90±0.05 ab	4.62±1.65 ab
E	1553.41±372.21 a	1081.91±168.82 a	0.96±0.05 a	6.49±1.85 a
EP	1091.29±375.87 b	880.55±171.73 a	0.77±0.24 b	4.87±2.09 ab
P	1024.27±168.67 b	909.39±132.86 a	0.76±0.11 b	3.96±1.59 b
a: Different lowercase letters indicate significant differences between groups analyzed by one-way ANOVA (LSD, p < 0.05).

## Sheet: Table S3
Table S3 ANOSIM analysis of bacterial community structure by using Binary Jaccard analysis
Treatment	R	p-value
P vs CK	0.88	0.002
E vs CK	0.985	0.008
EP vs CK	0.952	0.008
P vs E	0.992	0.002
P vs EP	0.765	0.002
EP vs E	0.98	0.008

## Sheet: Table S4
Table S4 Wilcoxon rank sum test to compare mean relative abundance of control and EPS samples at family level*
Family	CK(Mean)	CK(Sd)	E(Mean)	E(Sd)	CK::E(p)	CK::E(p-corrected)
Muribaculaceae	0.00558906	0.00873229	0.0289232	0.0284304	0.037373	0.570344
Brevibacteriaceae	0.00246864	0.0024539	0.00688002	0.00343815	0.0249747	0.674316
Xanthobacteraceae	0.00117695	0.00214354	0.00662217	0.00578818	0.0163092	0.572452
Sedimenticolaceae	0.000774238	0.00188955	0.00609314	0.0148326	0.037373	0.54658
uncultured_bacterium_k_Bacteria	0.00118613	0.00194476	0.00596369	0.00495538	0.0249747	0.547882
uncultured_bacterium_c_Alphaproteobacteria	7.07244e-05	0.000153043	0.00524657	0.0061503	0.00648531	0.455269
Christensenellaceae	6.00896e-05	4.46034e-05	0.00281702	0.00441713	0.037373	0.624663
uncultured_bacterium_o_Gaiellales	0.000341369	0.00056926	0.00267423	0.00221927	0.0163092	0.520411
Akkermansiaceae	0.000356025	0.000596051	0.00236549	0.00218348	0.0104056	0.608729
Marinifilaceae	0.000391526	0.000850612	0.00205597	0.00207152	0.037373	0.596269
uncultured_bacterium_c_Deltaproteobacteria	3.05775e-05	4.24484e-05	0.00184742	0.00218888	0.0249747	0.584407
Acetobacteraceae	0.000430833	0.000685037	0.00184036	0.00139542	0.037373	0.690417
Rhizobiales_Incertae_Sedis	3.77583e-05	8.58711e-05	0.00172721	0.00240757	0.0249747	0.626151
Bifidobacteriaceae	4.00295e-05	7.79309e-05	0.00170119	0.00230319	0.037373	0.655896
Family_XIII	0	0	0.00153989	0.00177636	0.00394775	1.38566
Promicromonosporaceae	2.36306e-06	5.78829e-06	0.00152729	0.00232399	0.00394775	0.69283
Beijerinckiaceae	0.000175573	0.000286219	0.00145475	0.00134663	0.0249747	0.730509
uncultured_bacterium_o_Gastranaerophilales	1.15082e-05	1.03215e-05	0.00119048	0.00133692	0.037373	0.504535
Mycobacteriaceae	9.30974e-06	7.21371e-06	0.00110465	0.00174708	0.0104056	0.456547
Pseudonocardiaceae	3.52593e-05	6.64233e-05	0.00107867	0.00148293	0.00394775	0.461887
uncultured_bacterium_o_Clostridiales	4.55498e-06	1.11574e-05	0.00102026	0.00115731	0.030639	0.59746
Catenulisporaceae	0	0	0.000917414	0.00152061	0.0163092	0.636058
uncultured_bacterium_o_Betaproteobacteriales	0.000120688	0.000289036	0.000759688	0.0011893	0.0249747	0.515654
uncultured_bacterium_p_Firmicutes	0	0	0.000686844	0.00164464	0.00394775	0.346415
Cellulomonadaceae	1.41409e-05	3.46379e-05	0.000664339	0.000647658	0.0104056	0.521768
Streptosporangiaceae	4.60944e-06	7.14166e-06	0.000633756	0.0015008	0.037373	0.524717
Acidaminococcaceae	1.17841e-05	2.88649e-05	0.000612853	0.00114572	0.0453276	0.589258
* Only the family with p value less than 0.05 were exhibted.

## Sheet: Table S5
Table S5 Wilcoxon rank sum test to compare mean relative abundance of Cry1Ac protoxin and Cry1Ac protoxin + EPSs samples at family level*
Family	EP(Mean)	EP(Sd)	P(Mean)	P(Sd)	EP::P(p)	EP::P(p-corrected)
Lactobacillaceae	0.016378	0.0117518	0.00551906	0.00492159	0.0455003	0.995318
Microbacteriaceae	0.00222745	0.00367776	0.000114626	0.000145095	0.010128	1.7724
Pseudomonadaceae	0.00200932	0.00154056	0.00878263	0.00634075	0.022271	1.11355
Dermabacteraceae	0.00136504	0.00116318	0.00014989	0.000155537	0.0151584	1.06109
JG30-KF-AS9	0.00136422	0.00231961	3.17184e-05	8.39191e-05	0.0321246	1.12436
uncultured_bacterium_o_Bacteroidales	0.00104558	0.00118252	0.000206646	0.000269903	0.0321246	0.864892
Microscillaceae	0.000881498	0.000815209	4.06898e-05	5.69546e-05	0.0455003	0.93677
Thermaceae	0.000698748	0.00153707	0	0	0.0455003	0.884727
uncultured_bacterium_c_S0134_terrestrial_group	0.000668266	0.000949916	0	0	0.0124193	1.08669
Family_XIII	0.000620274	0.000684405	4.00906e-06	6.86071e-06	0.0268091	1.1729
uncultured_bacterium_c_Thermodesulfovibrionia	0.000588196	0.00143355	0.00432694	0.0082366	0.0321246	0.936967
uncultured_bacterium_p_Latescibacteria	0.00049264	0.000554619	1.89642e-06	5.01745e-06	0.0151584	0.884242
Thermomicrobiaceae	0.000475887	0.00114359	0	0	0.0455003	0.838163
Kineosporiaceae	2.61487e-06	6.4051e-06	0.00081329	0.00133049	0.0124193	1.44892
uncultured_bacterium_o_S085	2.61487e-06	6.4051e-06	6.14584e-05	0.000116194	0.0383188	0.894104
uncultured_bacterium_o_PLTA13	0	0	7.56285e-05	8.05722e-05	0.0026998	0.944929
Bdellovibrionaceae	0	0	0.000117105	0.000230344	0.0321246	1.24929
Parvularculaceae	0	0	0.00023264	0.000501091	0.0321246	1.02215
uncultured_bacterium_o_Deltaproteobacteria_Incertae_Sedis	0	0	0.000434591	0.00110616	0.0321246	0.803114
* Only the family with p value less than 0.05 were exhibted.

## Sheet: Table S6
Table S6 Wilcoxon rank sum test to compare mean relative abundance of control and EPS samples at gneus level*
Genus	CK(Mean)	CK(Sd)	E(Mean)	E(Sd)	CK::E(p)	CK::E(p-corrected)
uncultured_bacterium_f_Muribaculaceae	0.00557272	0.00874077	0.0288853	0.0283852	0.037373	0.222126
Brevibacterium	0.00246864	0.0024539	0.00688002	0.00343815	0.0249747	0.222126
uncultured_bacterium_k_Bacteria	0.00118613	0.00194476	0.00596369	0.00495538	0.0249747	0.222126
Sedimenticola	0.000543375	0.00132406	0.00583791	0.0142074	0.037373	0.222126
uncultured_bacterium_c_Alphaproteobacteria	7.07e-05	0.000153043	0.00524657	0.0061503	0.00648531	0.222126
Ralstonia	2.36e-06	5.77e-06	0.00436736	0.00855366	0.00394775	0.202125
uncultured_bacterium_f_Xanthobacteraceae	0.000847237	0.00185638	0.00384521	0.00256426	0.037373	0.222126
[Eubacterium]_coprostanoligenes_group	0.000803038	0.00136562	0.00316217	0.00175964	0.037373	0.222126
Christensenellaceae_R-7_group	4.85e-05	3.15e-05	0.0028147	0.00441851	0.037373	0.222126
uncultured_bacterium_f_Desulfobacteraceae	0	0	0.00267469	0.00651577	0.0163092	0.222126
uncultured_bacterium_o_Gaiellales	0.000341369	0.00056926	0.00267423	0.00221927	0.0163092	0.222126
Bryobacter	0.000493109	0.000655233	0.00251239	0.00153541	0.0249747	0.222126
Akkermansia	0.000356025	0.000596051	0.00236549	0.00218348	0.0104056	0.222126
uncultured_bacterium_c_Deltaproteobacteria	3.06e-05	4.24e-05	0.00184742	0.00218888	0.0249747	0.222126
Bifidobacterium	4e-05	7.79e-05	0.00170119	0.00230319	0.037373	0.222126
Clostridium_sensu_stricto_1	0.000122767	0.000200036	0.00155312	0.00171242	0.037373	0.222126
Promicromonospora	2.36e-06	5.79e-06	0.00152729	0.00232399	0.00394775	0.202125
Agathobacter	0.000183706	0.000395236	0.00147988	0.00202852	0.037373	0.222126
[Eubacterium]_brachy_group	0	0	0.00122803	0.00180636	0.00394775	0.202125
uncultured_bacterium_o_Gastranaerophilales	1.15e-05	1.03e-05	0.00119048	0.00133692	0.037373	0.222126
Mycobacterium	9.31e-06	7.21e-06	0.00110465	0.00174708	0.0104056	0.222126
uncultured_bacterium_o_Clostridium	4.55e-06	1.12e-05	0.00102026	0.00115731	0.030639	0.222126
Luteimonas	0.000138962	0.000333635	0.000982824	0.000847182	0.0163092	0.222126
Comamonas	2.36e-06	5.79e-06	0.000970028	0.000904105	0.00394775	0.202125
Catenulispora	0	0	0.000917414	0.00152061	0.0163092	0.222126
Turicibacter	0.000119372	0.00020489	0.000840832	0.000438183	0.0163092	0.222126
Pseudonocardia	2.83e-05	6.28e-05	0.000822106	0.00156627	0.0249747	0.222126
[Eubacterium]_xylanophilum_group	4.34e-05	9.94e-05	0.000780927	0.000758002	0.037373	0.222126
uncultured_bacterium_o_Betaproteobacteriales	0.000120688	0.000289036	0.000759688	0.0011893	0.0249747	0.222126
Coriobacteriaceae_UCG-002	6.38e-05	0.000149448	0.000732346	0.000815566	0.0249747	0.222126
Phreatobacter	0	0	0.000722479	0.00122553	0.0163092	0.222126
uncultured_bacterium_p_Firmicutes	0	0	0.000686844	0.00164464	0.00394775	0.202125
Oerskovia	1.41e-05	3.46e-05	0.000664339	0.000647658	0.0104056	0.222126
uncultured_bacterium_f_Solibacteraceae_Subgroup_3	0	0	0.000564478	0.000863244	0.0163092	0.222126
Acidovorax	6.38e-05	0.000156203	0.000518106	0.000915072	0.0249747	0.222126
Rubellimicrobium	0	0	0.000427923	0.00041737	0.0163092	0.222126
Novosphingobium	0.00081076	0.00175064	1.11e-05	2.11e-05	0.037373	0.222126
Gemmatirosa	0.00129798	0.00209929	5.23e-06	8.19e-06	0.0249747	0.222126
Herbaspirillum	0.000437732	0.000636448	0	0	0.0163092	0.222126
* Only the genera with p value less than 0.05 were exhibted.

## Sheet: Table S7
Table S7 Wilcoxon rank sum test to compare mean relative abundance of Cry1Ac protoxin and Cry1Ac protoxin + EPSs samples at gneus level*
Genus	EP(Mean)	EP(Sd)	P(Mean)	P(Sd)	EP::P(p)	EP::P(p-corrected)
Lactobacillus	0.016378	0.0117518	0.00551906	0.00492159	0.0455003	0.415535
Pseudomonas	0.00200932	0.00154056	0.00878263	0.00634075	0.022271	0.415535
Megamonas	0.00143135	0.00218898	0.000219975	0.000428756	0.022271	0.415535
uncultured_bacterium_f_JG30-KF-AS9	0.00136422	0.00231961	3.17184e-05	8.39191e-05	0.0321246	0.415535
Brachybacterium	0.00109226	0.00124458	0.000124798	0.000165518	0.0151584	0.415535
uncultured_bacterium_o_Bacteroidales	0.00104558	0.00118252	0.000206646	0.000269903	0.0321246	0.415535
Thermus	0.000698748	0.00153707	0	0	0.0455003	0.415535
uncultured_bacterium_f_Microscillaceae	0.000695477	0.00063898	1.43178e-05	1.10768e-05	0.0321246	0.415535
uncultured_bacterium_c_S0134_terrestrial_group	0.000668266	0.000949916	0	0	0.0124193	0.415535
uncultured_bacterium_f_Microbacteriaceae	0.000595205	0.000567249	5.78011e-05	7.57796e-05	0.0321246	0.415535
uncultured_bacterium_c_Thermodesulfovibrionia	0.000588196	0.00143355	0.00432694	0.0082366	0.0321246	0.415535
Trueperella	0.00054598	0.00125496	0	0	0.0124193	0.415535
uncultured_bacterium_p_Latescibacteria	0.00049264	0.000554619	1.89642e-06	5.01745e-06	0.0151584	0.415535
Nitrolancea	0.000475887	0.00114359	0	0	0.0455003	0.415535
IS-44	0.000441526	0.00105169	0	0	0.0455003	0.415535
Alteribacillus	0.000315988	0.000751844	0	0	0.0455003	0.415535
uncultured_bacterium_f_Family_XIII	0.000297766	0.000460668	0	0	0.0455003	0.415535
Pandoraea	0.000191577	0.00027497	0.00102979	0.00111761	0.0455003	0.415535
Stenotrophomonas	0.00016509	0.000373506	0.000958859	0.00142568	0.0321246	0.415535
[Eubacterium]_xylanophilum_group	0.000137975	0.000264155	2.03988e-05	4.83702e-05	0.0321246	0.415535
Ramlibacter	1.86839e-05	3.89724e-05	0.000363096	0.000551642	0.0151584	0.415535
uncultured_bacterium_f_Kineosporiaceae	2.61487e-06	6.4051e-06	0.00081329	0.00133049	0.0124193	0.415535
uncultured_bacterium_o_S085	2.61487e-06	6.4051e-06	6.14584e-05	0.000116194	0.0383188	0.415535
Nordella	2.2847e-06	5.59635e-06	0.000222473	0.000473575	0.0268091	0.415535
Rhodoplanes	2.23537e-06	5.47551e-06	0.00030535	0.00063234	0.0455003	0.415535
Bilophila	0	0	0.000174712	0.000382179	0.010128	0.415535
Amphiplicatus	0	0	0.00023264	0.000501091	0.0321246	0.415535
Clostridioides	0	0	4.80651e-05	5.17711e-05	0.0321246	0.415535
Lachnospiraceae_ND3007_group	0	0	0.000141011	0.000340169	0.0321246	0.415535
uncultured_bacterium_o_Deltaproteobacteria_Incertae_Sedis	0	0	0.000434591	0.00110616	0.0321246	0.415535
uncultured_bacterium_o_PLTA13	0	0	7.56285e-05	8.05722e-05	0.0026998	0.415535
* Only the genera with p value less than 0.05 were exhibted.

## Sheet: Table S8
Table S8 Oligonucleotide primers used in this study
Primers	DNA sequences
338F	5′-ACTCCTACGGGAGGCAGCA-3′
806R	5′-GGACTACHVGGGTWTCTAAT-3′
